# Supplementary material for: Longitudinal and Comparative Analysis of Gut Microbiota of Tunisian Newborns According to Delivery Mode
Source: Front Microbiol. 2022 Apr 25;13:780568. doi: 10.3389/fmicb.2022.780568 (PMC9083410; doi:10.3389/fmicb.2022.780568)
Supplement: Supplementary file 5 [file Table_1.XLSX]

## Sheet: raw_and_filtred_reads_count
Sample_id	Raw reads counts	Trimmomatic	FastQ Screen statistics on unmerged reads
		reads count after filtering	#Unmapped	%Unmapped	#One_hit_one_genome	%One_hit_one_genome	#Multiple_hits_one_genome	%Multiple_hits_one_genome	#One_hit_multiple_genomes	%One_hit_multiple_genomes	Multiple_hits_multiple_genomes	%Multiple_hits_multiple_genomes
t1_j0_R1	113546	64153	5551	8.65	34594	53.92	20135	31.39	527	0.82	3346	5.22
t1_j0_R2	113546	64153	48814	78.1	6818	10.91	5436	8.7	86	0.14	1343	2.15
t1_j15_rep1_R1	13927474	11421052	11399670	99.82	5945	0.05	11308	0.1	146	0	3983	0.03
t1_j15_rep1_R2	13927474	11421052	11399392	99.81	5882	0.05	11371	0.1	137	0	4270	0.04
t1_j15_rep2_R1	14094039	11384232	11378534	99.95	1849	0.02	2702	0.02	77	0	1070	0.01
t1_j15_rep2_R2	14094039	11384232	11378219	99.95	1887	0.02	2706	0.02	66	0	1354	0.01
t1_j30_R1	21514967	18075957	18066990	99.95	4364	0.02	3135	0.02	142	0	1326	0.01
t1_j30_R2	21514967	18075957	18066552	99.95	4365	0.02	3183	0.02	159	0	1698	0.01
t2_j0_R1	82729	62497	48821	78.12	6857	10.97	5412	8.66	86	0.14	1321	2.11
t2_j0_R2	82729	62497	27635	49.11	15992	28.42	10121	17.98	204	0.36	2323	4.13
t2_j30_R1	16405576	13077593	13077372	100	61	0	42	0	26	0	92	0
t2_j30_R2	16405576	13077593	13077031	100	87	0	32	0	25	0	418	0
t3_j0_rep1_R1	90467	56275	27667	49.16	15942	28.33	10128	18	214	0.38	2324	4.13
t3_j0_rep1_R2	90467	56275	2710	14.19	10446	54.75	5035	26.39	116	0.61	774	4.06
t3_j0_rep2_R1	31468	19081	2700	14.15	10393	54.47	5035	26.39	111	0.58	842	4.41
t3_j0_rep2_R2	31468	19081	1733	18.95	4378	47.86	2455	26.84	76	0.83	505	5.52
t3_j15_R1	13531066	11122965	11122535	100	169	0	202	0	7	0	52	0
t3_j15_R2	13531066	11122965	11122282	100	171	0	200	0	5	0	307	0
t3_j30_R1	19213351	16535568	16381625	99.06	76649	0.46	62169	0.38	952	0.01	14173	0.09
t3_j30_R2	19213351	16535568	16381552	99.06	77033	0.47	62015	0.38	953	0.01	14015	0.08
t5_j0_R1	17611	9147	1765	19.29	4392	48.02	2468	26.98	86	0.94	436	4.77
t5_j0_R2	17611	9147	11040	94.56	341	2.92	250	2.14	5	0.04	40	0.34
t5_j15_R1	3705131	2573376	2572788	99.98	309	0.01	202	0.01	6	0	71	0
t5_j15_R2	3705131	2573376	2572717	99.97	315	0.01	195	0.01	6	0	143	0.01
t5_j30_R1	16239946	13606023	13605393	100	194	0	124	0	55	0	257	0
t5_j30_R2	16239946	13606023	13605073	100	190	0	122	0	38	0	600	0
t6_j0_R1	20049	11676	11040	94.55	322	2.76	265	2.27	7	0.06	42	0.36
t6_j0_R2	20049	11676	4738	88.76	257	4.82	265	4.97	3	0.06	74	1.39
t6_j15_R1	4840173	3371267	3371092	100	37	0	36	0	30	0	72	0
t6_j15_R2	4840173	3371267	3371006	100	34	0	34	0	35	0	158	0
t6_j30_R1	16243303	13046646	13045424	100	342	0	200	0	82	0	598	0
t6_j30_R2	16243303	13046646	13045111	99.99	347	0	204	0	74	0	910	0.01
z2_j0_rep1_R1	7337	5337	4738	88.78	252	4.72	270	5.06	4	0.07	73	1.37
z2_j0_rep1_R2	7337	5337	3808	65.77	1235	21.33	619	10.69	17	0.29	111	1.92
z2_j0_rep2_R1	9221	5790	3810	65.8	1224	21.14	626	10.81	15	0.26	115	1.99
z2_j0_rep2_R2	9221	5790	67330	97.23	911	1.32	779	1.12	13	0.02	212	0.31
z2_j15_R1	16703951	14355374	14189227	98.84	38520	0.27	96193	0.67	785	0.01	30649	0.21
z2_j15_R2	16703951	14355374	14189023	98.84	38603	0.27	96459	0.67	754	0.01	30535	0.21
z2_j30_R1	18798854	15653505	15652445	100	472	0	379	0	30	0	179	0
z2_j30_R2	18798854	15653505	15652084	100	458	0	396	0	25	0	542	0
z4_j0_R1	93797	69245	67328	97.23	934	1.35	777	1.12	14	0.02	192	0.28
z4_j0_R2	93797	69245	9431	35.54	9206	34.7	6276	23.65	170	0.64	1451	5.47
z4_j15_R1	21016793	17812939	17811156	99.99	643	0	941	0.01	36	0	163	0
z4_j15_R2	21016793	17812939	17810775	99.99	657	0	923	0.01	26	0	558	0
z4_j30_R1	16846603	13896205	13895604	100	151	0	131	0	33	0	286	0
z4_j30_R2	16846603	13896205	13895218	100	154	0	134	0	32	0	667	0
z7_j0_R1	46150	26534	9462	35.65	9253	34.87	6203	23.38	142	0.54	1474	5.56
z7_j0_R2	46150	26534	1786	77.08	237	10.23	231	9.97	3	0.13	60	2.59
z7_j15_R1	13309181	10606753	10606390	100	89	0	144	0	33	0	97	0
z7_j15_R2	13309181	10606753	10606124	100	95	0	154	0	33	0	347	0
z7_j30_R1	5470189	3550766	3550722	100	29	0	5	0	0	0	10	0
z7_j30_R2	5470189	3550766	3550629	100	27	0	7	0	0	0	103	0
z8_j0_R1	3927	2317	1787	77.12	236	10.19	233	10.06	3	0.13	58	2.5
z8_j0_R2	3927	2317	2041	89.33	154	6.74	73	3.19	1	0.04	16	0.7
z8_j15_R1	17672188	15014244	15012663	99.99	518	0	815	0.01	23	0	225	0
z8_j15_R2	17672188	15014244	15012288	99.99	525	0	808	0.01	21	0	602	0
z8_j30_rep1_R1	22922886	19721745	19717557	99.98	1814	0.01	1649	0.01	40	0	685	0
z8_j30_rep1_R2	22922886	19721745	19717153	99.97	1784	0.01	1662	0.01	35	0	1111	0.01
z8_j30_rep2_R1	11328096	9459292	9455339	99.95	661	0.01	2368	0.03	23	0	901	0.01
z8_j30_rep2_R2	11328096	9459292	9455090	99.96	685	0.01	2349	0.02	22	0	1146	0.01
z9_j0_R1	3763	2285	2043	89.4	154	6.74	68	2.98	0	0	20	0.88
z9_j0_R2	3763	2285	2043	89.4	154	6.74	68	2.98	0	0	20	0.88
z9_j15_R1	15967178	13095416	13095177	100	77	0	96	0	4	0	62	0
z9_j15_R2	15967178	13095416	13094930	100	76	0	93	0	6	0	311	0
z9_j30_R1	21172587	18343299	18289071	99.71	25362	0.14	22905	0.12	386	0	5575	0.03
z9_j30_R2	21172587	18343299	18288643	99.71	25374	0.14	22894	0.12	388	0	6000	0.03

## Sheet: Assembly_Annotation_statistics
Sample_ID	Assembly statistics								Functional annotation statistics
	N50	reads	max	min	MEAN	stddev	bases	median	Number of ORFs	Number of rRNAs	Number of tRNAs/tmRNAs	ORFs by Aragorn	ORFs by Prodigal	ORFs by barrnap	Orphans (no hits)	KEGG annotations	COG annotations	Pfam annotations
t1_j0	246	56	322	231	250.59	16.89	14033	244.5	336147	473	3440	3440	332234	473	13366	216954	289178	208842
t1_j15.rep1	15586	16193	581752	200	2139.05	9691.8	34637675	459	603	6	9	9	588	6	34	433	529	437
t1_j15.rep2	14823	15017	497908	200	2182.42	9039.78	32773417	473	70495	312	1324	1324	68859	312	3021	49673	62255	48759
t1_j30	6506	21895	406817	200	1491.59	7638.53	32658439	438	68753	303	1300	1300	67150	303	2924	48490	60738	47797
t2_j0	298	931	1079	235	310.23	62.13	288828	290	75637	330	1405	1405	73902	330	3359	52345	66003	51204
t2_j30	8713	21602	268292	202	1493.31	6453.11	32258548	433	1370	31	2	2	1337	31	99	813	1136	484
t3_j0.rep1	230	342	869	200	244.41	69.51	83589	224	102681	288	1287	1287	101106	288	3078	76932	93705	76458
t3_j0.rep2	306	2	306	291	298.5	7.5	597	298.5	8355	57	62	62	8236	57	227	6252	7609	6708
t3_j15	3552	7977	308225	201	1081.63	7165.34	8628158	398	1259	12	19	19	1228	12	43	907	1140	1005
t3_j30	3407	20443	761117	200	1152.94	9546.11	23569501	438	40465	205	781	781	39479	205	1581	28457	35261	28663
t5_j0	233	8	255	206	229.75	16.64	1838	226.5	82392	250	1209	1209	80933	250	2496	61077	74469	60920
t5_j15	33352	7808	281660	200	1364.06	8347.53	10650597	351	258	2	3	3	253	2	6	204	240	205
t5_j30	19315	16674	551484	200	1378.07	9242.06	22977951	366	49136	236	820	820	48080	236	1537	37568	45309	38260
t6_j0	219	55	308	201	221.69	21.43	12193	216	89211	313	1307	1307	87591	313	3130	65572	80941	65813
t6_j15	34052	8419	223139	202	1128.56	8236.58	9501383	394	342	10	1	1	331	10	21	213	296	180
t6_j30	6815	29821	272390	200	1260.57	5787.96	37591511	399	48063	181	670	670	47212	181	1277	36022	44146	37452
z2_j0.rep1	226	138	379	201	233.57	34.96	32232	222	97252	309	1356	1356	95587	309	3330	70379	87778	67232
z2_j0.rep2	211	29	272	201	218.31	19.58	6331	211	2060	13	18	18	2029	13	38	1751	1995	1861
z2_j15	20313	9270	333824	201	1459.6	9387.66	13530499	460	69	2			67	2	7	38	56	22
z2_j30	7698	29400	293978	201	1142.28	6103.78	33583154	395	51089	207	908	908	49974	207	1910	37841	45589	38620
z4_j0	293	338	867	218	309.27	67.78	104532	288	105615	334	1448	1448	103833	334	3553	77687	95393	75729
z4_j15	4330	20339	296203	201	1392.81	7415.34	28328350	461	1227	52	12	12	1163	52	108	799	1034	613
z4_j30	6502	26323	177951	201	1901.95	5962.47	50064985	620	100237	307	1403	1403	98527	307	2919	73467	90967	75562
z7_j0	217	55	381	200	225.09	30.43	12380	217	95327	342	1632	1632	93353	342	3624	62643	82811	67420
z7_j15	15719	13253	195119	200	2256.05	7942.84	29899400	421	2594	29	34	34	2531	29	89	1866	2317	2024
z7_j30	2256	24564	71128	200	961.29	2324.97	23613034	389	70717	249	1051	1051	69417	249	2076	48104	62778	52167
z8_j0	212	10	274	201	217.1	20.66	2171	211	68400	254	808	808	67338	254	2022	45109	60642	48385
z8_j15	12609	12259	260157	200	1679.82	8112.62	20592909	410	195	1	5	5	189	1	7	151	172	150
z8_j30.rep1	9283	11606	217461	200	1871.71	7459.16	21723122	438	72058	268	1233	1233	70557	268	2324	52611	64419	53932
z8_j30.rep2	13108	8302	265252	201	2308.86	9272.84	19168150	495	72884	291	1287	1287	71306	291	2499	52636	64940	53064
z9_j0	231	4	240	221	229	7.31	916	227.5	63827	281	1123	1123	62423	281	2199	45868	56650	47118
z9_j30	5993	2082	384099	200	1449.72	5329.4	30184590	461	51129	218	978	978	49933	218	1672	37103	45477	39183
									98615	305	1478	1478	96832	305	2942	69586	88307	72551

## Sheet: Statistics_on_merged_reads
	BBmerge		FastQ Screen on merged reads
Sample_id	Number of paired reads	percentage of merged reads	#Reads_processed	#Unmapped	Unmapped	#One_hit_one_genome	One_hit_one_genome	#Multiple_hits_one_genome	Multiple_hits_one_genome	#One_hit_multiple_genomes	One_hit_multiple_genomes	Multiple_hits_multiple_genomes	Multiple_hits_multiple_genomes
t1_j0	63599	99.14	63599	5506	8.66	34620	54.43	19949	31.37	536	0.84	2988	4.7
t2_j0	61187	97.9	61187	48066	78.55	6704	10.96	5265	8.6	84	0.14	1068	1.75
t3_j0_rep1	55546	98.71	55546	27579	49.65	15919	28.66	9925	17.87	206	0.37	1917	3.45
t3_j0_rep2	18923	99.17	18923	2681	14.16	10433	55.13	4974	26.29	113	0.6	722	3.82
t5_j0	9061	99.06	9061	1721	18.98	4396	48.52	2419	26.7	73	0.81	452	4.99
t6_j0	11656	99.83	11656	11025	94.59	339	2.91	252	2.16	5	0.04	35	0.3
z2_j0_rep1	5295	99.21	5295	4719	89.11	253	4.78	263	4.97	3	0.06	57	1.08
z2_j0_rep2	5769	99.64	5769	3804	65.94	1221	21.16	622	10.78	19	0.33	103	1.79
z4_j0	69060	99.73	69060	67182	97.28	910	1.32	780	1.13	14	0.02	174	0.25
z7_j0	26088	98.32	26088	9388	35.99	9188	35.22	6110	23.42	168	0.64	1234	4.73
z8_j0	2296	99.09	2296	1783	77.65	235	10.24	221	9.63	3	0.13	54	2.35
z9_j0	2278	99.69	2278	2037	89.42	153	6.72	72	3.16	1	0.04	15	0.66
t1_j15_rep1	11382695	99.6642	11382695	11362358	99.82	5859	0.05	10914	0.1	139	0	3425	0.03
t1_j15_rep2	11352446	99.7208	11352446	11347028	99.95	1822	0.02	2612	0.02	74	0	910	0.01
t1_j30	17916850	99.1198	17916850	17908139	99.95	4325	0.02	3063	0.02	172	0	1151	0.01
t2_j30	13048350	99.7764	13048350	13048116	100	80	0	35	0	27	0	92	0
t3_j15	11097978	99.7754	11097978	11097569	100	169	0	191	0	6	0	43	0
t3_j30	16369673	98.9967	16369673	16220411	99.08	76164	0.47	60479	0.37	933	0.01	11686	0.07
t5_j15	2524377	98.0959	2524377	2523788	99.98	310	0.01	201	0.01	18	0	60	0
t5_j30	13566445	99.7091	13566445	13565828	100	207	0	115	0	53	0	242	0
t6_j15	3366745	99.8659	3366745	3366574	100	33	0	29	0	36	0	73	0
t6_j30	13011110	99.7276	13011110	13009967	100	330	0	198	0	89	0	526	0
z2_j15	14220922	99.0634	14220922	14064673	98.9	37863	0.27	91686	0.64	757	0.01	25943	0.18
z2_j30	15548590	99.3298	15548590	15547610	100	454	0	366	0	21	0	139	0
z4_j15	17596468	98.7848	17596468	17594759	99.99	638	0	903	0.01	27	0	141	0
z4_j30	13845560	99.6355	13845560	13844973	100	154	0	127	0	46	0	260	0
z7_j15	10587929	99.8225	10587929	10587576	100	90	0	137	0	35	0	91	0
z7_j30	3539004	99.6687	3539004	3538960	100	29	0	5	0	0	0	10	0
z8_j15	14954605	99.6028	14954605	14953059	99.99	510	0	798	0.01	29	0	209	0
z8_j30_rep1	19533219	99.0441	19533219	19529175	99.98	1789	0.01	1575	0.01	44	0	636	0
z8_j30_rep2	9329960	98.6328	9329960	9326266	99.96	654	0.01	2243	0.02	24	0	773	0.01
z9_j15	13052116	99.6693	13052116	13051889	100	74	0	94	0	5	0	54	0
z9_j30	18079872	98.5639	18079872	18027006	99.71	25084	0.14	22510	0.12	379	0	4893	0.03

## Sheet: OTUs_classified_by_braken
Sample_ID	nombre of OTUs classified by braken	nombre of OTUs classified as Bacteria by braken	nombre of OTUs remained after low prevalent taxa removal
t1_j0	2130	2085	2057
t1_j15_rep1	6295666	6293882	6285702
t1_j15_rep2	6341809	6340290	6334271
t1_j30	15910564	15909780	15904706
t2_j0	32085	32000	31922
t2_j30	11217756	11217454	11212568
t3_j0_rep1	13899	13738	13680
t3_j0_rep2	1432	1408	1405
t3_j15	10795932	10795921	10795893
t3_j30	15698011	15696870	15680182
t5_j0	534	523	511
t5_j15	2451698	2451654	2451625
t5_j30	10610863	10609820	10607247
t6_j0	6993	6988	6960
t6_j15	2832544	2832464	2832372
t6_j30	6588020	6585917	6580494
z2_j0_rep1	3349	3344	3339
z2_j0_rep2	2115	2106	2085
z2_j15	13746533	13744715	13744225
z2_j30	11150298	11149012	11132234
z4_j0	42989	42972	42609
z4_j15	16236999	16236434	16235569
z4_j30	11016864	11016171	11013285
z7_j0	4852	4760	4748
z7_j15	6031932	6030794	6027004
z7_j30	2648371	2648161	2647364
z8_j0	440	437	433
z8_j15	14508330	14508162	14508128
z8_j30_rep1	18626521	18626134	18625977
z8_j30_rep2	8868656	8868486	8868397
z9_j0	1234	1234	1233
z9_j15	12689462	12689321	12689168
z9_j30	16894098	16893410	16892458
