# Supplementary material for: Longitudinal and Comparative Analysis of Gut Microbiota of Tunisian Newborns According to Delivery Mode
Source: Front Microbiol. 2022 Apr 25;13:780568. doi: 10.3389/fmicb.2022.780568 (PMC9083410; doi:10.3389/fmicb.2022.780568)
Supplement: Supplementary file 6 [file Table_2.xlsx]

## Sheet: Sheet1
	Df	SumOfSqs	R2	F	Pr(>F)
Feeding	2	1.2869	0.11598	1.5744	0.033*
Residual	24	9.8087	0.88402
Total	26	11.0956	1
Newborns.weight	1	0.5488	0.04027	1.3007	0.187
Residual	31	13.0801	0.95973
Total	32	13.6289	1
Gestational.age	1	0.3179	0.02333	0.7404	0.754
Residual	31	13.311	0.97667
Total	32	13.6289	1
Delivery.mode	1	0.4693	0.03443	1.1054	0.331
Residual	31	13.1596	0.96557
Total	32	13.6289	1
Day	2	2.8637	0.21012	3.9902	0.001 ***
Residual	30	10.7652	0.78988
Total	32	13.6289	1
