# Supplementary material for: Longitudinal and Comparative Analysis of Gut Microbiota of Tunisian Newborns According to Delivery Mode
Source: Front Microbiol. 2022 Apr 25;13:780568. doi: 10.3389/fmicb.2022.780568 (PMC9083410; doi:10.3389/fmicb.2022.780568)
Supplement: Supplementary file 7 [file Table_3.xlsx]

## Sheet: Sheet1
	feature	enrich_group	lda	pvalue	padj
marker1	p__Proteobacteria|c__Betaproteobacteria|o__Burkholderiales|f__Comamonadaceae	D0	3.69731	0.000782084	0.000782084
marker2	p__Proteobacteria|c__Gammaproteobacteria|o__Xanthomonadales|f__Xanthomonadaceae	D0	3.56002	0.00208534	0.00208534
marker3	p__Proteobacteria|c__Gammaproteobacteria|o__Xanthomonadales	D0	3.55987	0.00220249	0.00220249
marker4	p__Proteobacteria|c__Gammaproteobacteria|o__Xanthomonadales|f__Xanthomonadaceae|g__Stenotrophomonas	D0	3.55464	0.00128574	0.00128574
marker5	p__Proteobacteria|c__Gammaproteobacteria|o__Pseudomonadales|f__Pseudomonadaceae	D0	3.21257	0.000684991	0.000684991
marker6	p__Proteobacteria|c__Gammaproteobacteria|o__Pseudomonadales|f__Pseudomonadaceae|g__Pseudomonas	D0	3.21252	0.000555235	0.000555235
marker7	p__Proteobacteria|c__Alphaproteobacteria|o__Rhizobiales|f__Methylobacteriaceae|g__Methylorubrum	D0	3.00664	0.00192055	0.00192055
marker8	p__Actinobacteria	D15	6.65652	1.36695e-05	1.36695e-05
marker9	p__Actinobacteria|c__Actinobacteria	D15	6.65481	1.43122e-05	1.43122e-05
marker10	p__Actinobacteria|c__Actinobacteria|o__Bifidobacteriales	D15	6.65408	1.43122e-05	1.43122e-05
marker11	p__Actinobacteria|c__Actinobacteria|o__Bifidobacteriales|f__Bifidobacteriaceae	D15	6.65408	1.43122e-05	1.43122e-05
marker12	p__Actinobacteria|c__Actinobacteria|o__Bifidobacteriales|f__Bifidobacteriaceae|g__Bifidobacterium	D15	6.65405	1.43122e-05	1.43122e-05
marker13	p__Proteobacteria|c__Gammaproteobacteria|o__Enterobacterales	D15	6.533	1.41235e-05	1.41235e-05
marker14	p__Proteobacteria|c__Gammaproteobacteria|o__Enterobacterales|f__Enterobacteriaceae	D15	6.53279	1.41235e-05	1.41235e-05
marker15	p__Proteobacteria|c__Gammaproteobacteria	D15	6.53247	2.03246e-05	2.03246e-05
marker16	p__Proteobacteria	D15	6.5316	2.03246e-05	2.03246e-05
marker17	p__Actinobacteria|c__Actinobacteria|o__Bifidobacteriales|f__Bifidobacteriaceae|g__Bifidobacterium|s__Bifidobacterium_breve (g__Bifidobacterium)	D15	6.37451	0.000181951	0.000181951
marker18	p__Proteobacteria|c__Gammaproteobacteria|o__Enterobacterales|f__Enterobacteriaceae|g__Klebsiella	D15	6.27915	0.00118251	0.00118251
marker19	p__Proteobacteria|c__Gammaproteobacteria|o__Enterobacterales|f__Enterobacteriaceae|g__Escherichia	D15	6.22541	8.02185e-05	8.02185e-05
marker20	p__Proteobacteria|c__Gammaproteobacteria|o__Enterobacterales|f__Enterobacteriaceae|g__Escherichia|s__Escherichia_coli (g__Escherichia)	D15	6.22506	8.02185e-05	8.02185e-05
marker21	p__Actinobacteria|c__Actinobacteria|o__Bifidobacteriales|f__Bifidobacteriaceae|g__Bifidobacterium|s__Bifidobacterium_bifidum (g__Bifidobacterium)	D15	6.09382	0.000645512	0.000645512
marker22	p__Actinobacteria|c__Actinobacteria|o__Bifidobacteriales|f__Bifidobacteriaceae|g__Bifidobacterium|s__Bifidobacterium_longum (g__Bifidobacterium)	D15	6.00899	1.33067e-05	1.33067e-05
marker23	p__Firmicutes|c__Bacilli	D15	5.18543	1.46074e-05	1.46074e-05
marker24	p__Firmicutes|c__Bacilli|o__Lactobacillales	D15	5.14613	1.43122e-05	1.43122e-05
marker25	p__Firmicutes|c__Bacilli|o__Lactobacillales|f__Lactobacillaceae	D15	4.85936	0.000123757	0.000123757
marker26	p__Firmicutes|c__Bacilli|o__Lactobacillales|f__Lactobacillaceae|g__Lactobacillus	D15	4.85915	0.000123757	0.000123757
marker27	p__Proteobacteria|c__Gammaproteobacteria|o__Enterobacterales|f__Enterobacteriaceae|g__Salmonella	D15	4.32065	1.16547e-05	1.16547e-05
marker28	p__Proteobacteria|c__Gammaproteobacteria|o__Enterobacterales|f__Enterobacteriaceae|g__Salmonella|s__Salmonella_enterica (g__Salmonella)	D15	4.31953	1.14276e-05	1.14276e-05
marker29	p__Firmicutes|c__Bacilli|o__Bacillales	D15	4.25659	1.56769e-05	1.56769e-05
marker30	p__Firmicutes|c__Bacilli|o__Bacillales|f__Staphylococcaceae	D15	4.2463	1.03484e-05	1.03484e-05
marker31	p__Firmicutes|c__Bacilli|o__Bacillales|f__Staphylococcaceae|g__Staphylococcus	D15	4.24576	1.03285e-05	1.03285e-05
marker32	p__Proteobacteria|c__Gammaproteobacteria|o__Enterobacterales|f__Enterobacteriaceae|g__Klebsiella|s__Klebsiella_aerogenes (g__Klebsiella)	D15	4.20003	0.000591486	0.000591486
marker33	p__Firmicutes|c__Negativicutes|o__Veillonellales|f__Veillonellaceae|g__Negativicoccus|s__Negativicoccus_massiliensis (g__Negativicoccus)	D15	4.0519	0.000323438	0.000323438
marker34	p__Firmicutes|c__Negativicutes|o__Veillonellales|f__Veillonellaceae|g__Negativicoccus	D15	4.0519	0.000323438	0.000323438
marker35	p__Firmicutes|c__Bacilli|o__Bacillales|f__Staphylococcaceae|g__Staphylococcus|s__Staphylococcus_epidermidis (g__Staphylococcus)	D15	4.01951	6.39486e-05	6.39486e-05
marker36	p__Proteobacteria|c__Gammaproteobacteria|o__Enterobacterales|f__Enterobacteriaceae|g__Shigella	D15	4.00112	6.43312e-05	6.43312e-05
marker37	p__Proteobacteria|c__Gammaproteobacteria|o__Enterobacterales|f__Enterobacteriaceae|g__Shigella|s__Shigella_flexneri (g__Shigella)	D15	3.81202	0.000119175	0.000119175
marker38	p__Firmicutes|c__Bacilli|o__Lactobacillales|f__Lactobacillaceae|g__Lactobacillus|s__Lactobacillus_fermentum (g__Lactobacillus)	D15	3.75863	7.83016e-05	7.83016e-05
marker39	p__Firmicutes|c__Bacilli|o__Bacillales|f__Staphylococcaceae|g__Staphylococcus|s__Staphylococcus_hominis (g__Staphylococcus)	D15	3.75467	1.59946e-05	1.59946e-05
marker40	p__Firmicutes|c__Bacilli|o__Lactobacillales|f__Streptococcaceae|g__Streptococcus|s__Streptococcus_pasteurianus (g__Streptococcus)	D15	3.66066	0.00157313	0.00157313
marker41	p__Actinobacteria|c__Actinobacteria|o__Bifidobacteriales|f__Bifidobacteriaceae|g__Bifidobacterium|s__Bifidobacterium_kashiwanohense (g__Bifidobacterium)	D15	3.56556	1.33539e-05	1.33539e-05
marker42	p__Proteobacteria|c__Gammaproteobacteria|o__Enterobacterales|f__Enterobacteriaceae|g__Shigella|s__Shigella_dysenteriae (g__Shigella)	D15	3.55227	0.000931998	0.000931998
marker43	p__Actinobacteria|c__Actinobacteria|o__Bifidobacteriales|f__Bifidobacteriaceae|g__Bifidobacterium|s__Bifidobacterium_catenulatum (g__Bifidobacterium)	D15	3.53457	1.32254e-05	1.32254e-05
marker44	p__Firmicutes|c__Negativicutes|o__Acidaminococcales|f__Acidaminococcaceae|g__Acidaminococcus|s__Acidaminococcus_intestini (g__Acidaminococcus)	D15	3.53338	8.87297e-05	8.87297e-05
marker45	p__Actinobacteria|c__Actinobacteria|o__Corynebacteriales	D15	3.47281	0.000109499	0.000109499
marker46	p__Actinobacteria|c__Actinobacteria|o__Corynebacteriales|f__Corynebacteriaceae	D15	3.45028	9.47401e-05	9.47401e-05
marker47	p__Actinobacteria|c__Actinobacteria|o__Corynebacteriales|f__Corynebacteriaceae|g__Corynebacterium	D15	3.45028	9.47401e-05	9.47401e-05
marker48	p__Proteobacteria|c__Gammaproteobacteria|o__Enterobacterales|f__Enterobacteriaceae|g__Enterobacter|s__Enterobacter_bugandensis (g__Enterobacter)	D15	3.20566	0.00106657	0.00106657
marker49	p__Firmicutes|c__Bacilli|o__Lactobacillales|f__Streptococcaceae|g__Streptococcus|s__Streptococcus_parasanguinis (g__Streptococcus)	D15	3.13618	8.16411e-05	8.16411e-05
marker50	p__Firmicutes|c__Bacilli|o__Lactobacillales|f__Lactobacillaceae|g__Lactobacillus|s__Lactobacillus_crispatus (g__Lactobacillus)	D15	3.02297	0.00189644	0.00189644
marker51	p__Actinobacteria|c__Actinobacteria|o__Corynebacteriales|f__Corynebacteriaceae|g__Corynebacterium|s__Corynebacterium_atypicum (g__Corynebacterium)	D15	3.00284	0.000995903	0.000995903
marker52	p__Proteobacteria|c__Gammaproteobacteria|o__Enterobacterales|f__Enterobacteriaceae|g__Klebsiella|s__Klebsiella_variicola (g__Klebsiella)	D30	5.6004	0.000156972	0.000156972
marker53	p__Firmicutes	D30	5.34518	1.10543e-05	1.10543e-05
marker54	p__Firmicutes|c__Negativicutes	D30	4.89273	1.17751e-05	1.17751e-05
marker55	p__Firmicutes|c__Negativicutes|o__Veillonellales	D30	4.86485	1.03707e-05	1.03707e-05
marker56	p__Firmicutes|c__Negativicutes|o__Veillonellales|f__Veillonellaceae	D30	4.86485	1.03707e-05	1.03707e-05
marker57	p__Proteobacteria|c__Gammaproteobacteria|o__Enterobacterales|f__Enterobacteriaceae|g__Raoultella	D30	4.85676	0.000256915	0.000256915
marker58	p__Firmicutes|c__Bacilli|o__Lactobacillales|f__Streptococcaceae	D30	4.84584	1.4848e-05	1.4848e-05
marker59	p__Firmicutes|c__Bacilli|o__Lactobacillales|f__Streptococcaceae|g__Streptococcus	D30	4.84508	1.4848e-05	1.4848e-05
marker60	p__Firmicutes|c__Negativicutes|o__Veillonellales|f__Veillonellaceae|g__Veillonella	D30	4.84242	1.40877e-05	1.40877e-05
marker61	p__Firmicutes|c__Negativicutes|o__Veillonellales|f__Veillonellaceae|g__Veillonella|s__Veillonella_parvula (g__Veillonella)	D30	4.83065	1.87834e-05	1.87834e-05
marker62	p__Proteobacteria|c__Gammaproteobacteria|o__Enterobacterales|f__Enterobacteriaceae|g__Raoultella|s__Raoultella_ornithinolytica (g__Raoultella)	D30	4.81155	0.000184707	0.000184707
marker63	p__Actinobacteria|c__Coriobacteriia	D30	4.75782	1.42687e-05	1.42687e-05
marker64	p__Actinobacteria|c__Coriobacteriia|o__Coriobacteriales	D30	4.66747	4.23946e-05	4.23946e-05
marker65	p__Actinobacteria|c__Coriobacteriia|o__Coriobacteriales|f__Coriobacteriaceae	D30	4.65973	0.00148078	0.00148078
marker66	p__Firmicutes|c__Bacilli|o__Lactobacillales|f__Streptococcaceae|g__Streptococcus|s__Streptococcus_salivarius (g__Streptococcus)	D30	4.56989	1.27978e-05	1.27978e-05
marker67	p__Proteobacteria|c__Gammaproteobacteria|o__Enterobacterales|f__Enterobacteriaceae|g__Enterobacter	D30	4.55861	9.36757e-05	9.36757e-05
marker68	p__Bacteroidetes|c__Bacteroidia|o__Bacteroidales|f__Bacteroidaceae|g__Bacteroides|s__Bacteroides_thetaiotaomicron (g__Bacteroides)	D30	4.48831	0.000396021	0.000396021
marker69	p__Actinobacteria|c__Actinobacteria|o__Bifidobacteriales|f__Bifidobacteriaceae|g__Bifidobacterium|s__Bifidobacterium_adolescentis (g__Bifidobacterium)	D30	4.39117	8.63528e-06	8.63528e-06
marker70	p__Proteobacteria|c__Gammaproteobacteria|o__Enterobacterales|f__Enterobacteriaceae|g__Enterobacter|s__Enterobacter_hormaechei (g__Enterobacter)	D30	4.34525	0.000120287	0.000120287
marker71	p__Firmicutes|c__Clostridia	D30	4.32866	4.81814e-05	4.81814e-05
marker72	p__Firmicutes|c__Clostridia|o__Clostridiales	D30	4.32715	4.81814e-05	4.81814e-05
marker73	p__Proteobacteria|c__Gammaproteobacteria|o__Enterobacterales|f__Enterobacteriaceae|g__Citrobacter	D30	4.28066	0.000390176	0.000390176
marker74	p__Proteobacteria|c__Gammaproteobacteria|o__Enterobacterales|f__Enterobacteriaceae|g__Citrobacter|s__Citrobacter_freundii (g__Citrobacter)	D30	4.11553	0.00228085	0.00228085
marker75	p__Firmicutes|c__Clostridia|o__Clostridiales|f__Clostridiaceae	D30	4.04986	0.000319138	0.000319138
marker76	p__Firmicutes|c__Clostridia|o__Clostridiales|f__Clostridiaceae|g__Clostridium	D30	4.04476	0.00033937	0.00033937
marker77	p__Firmicutes|c__Clostridia|o__Clostridiales|f__Clostridiaceae|g__Clostridium|s__Clostridium_perfringens (g__Clostridium)	D30	4.03336	0.00364274	0.00364274
marker78	p__Firmicutes|c__Bacilli|o__Lactobacillales|f__Streptococcaceae|g__Streptococcus|s__Streptococcus_thermophilus (g__Streptococcus)	D30	4.01749	1.29119e-05	1.29119e-05
marker79	p__Firmicutes|c__Clostridia|o__Clostridiales|f__Lachnospiraceae	D30	3.94504	5.0371e-05	5.0371e-05
marker80	p__Firmicutes|c__Bacilli|o__Lactobacillales|f__Streptococcaceae|g__Streptococcus|s__Streptococcus_equinus (g__Streptococcus)	D30	3.81596	1.15226e-05	1.15226e-05
marker81	p__Actinobacteria|c__Actinobacteria|o__Bifidobacteriales|f__Bifidobacteriaceae|g__Bifidobacterium|s__Bifidobacterium_pseudocatenulatum (g__Bifidobacterium)	D30	3.80876	3.37592e-05	3.37592e-05
marker82	p__Proteobacteria|c__Gammaproteobacteria|o__Enterobacterales|f__Enterobacteriaceae|g__Enterobacter|s__Enterobacter_cloacae (g__Enterobacter)	D30	3.80064	0.000641046	0.000641046
marker83	p__Firmicutes|c__Clostridia|o__Clostridiales|f__Lachnospiraceae|g__Blautia	D30	3.71491	0.000317158	0.000317158
marker84	p__Proteobacteria|c__Gammaproteobacteria|o__Pasteurellales|f__Pasteurellaceae	D30	3.70972	2.23936e-05	2.23936e-05
marker85	p__Proteobacteria|c__Gammaproteobacteria|o__Pasteurellales	D30	3.70972	2.23936e-05	2.23936e-05
marker86	p__Proteobacteria|c__Gammaproteobacteria|o__Enterobacterales|f__Enterobacteriaceae|g__Klebsiella|s__Klebsiella_oxytoca (g__Klebsiella)	D30	3.69909	3.02365e-05	3.02365e-05
marker87	p__Proteobacteria|c__Gammaproteobacteria|o__Pasteurellales|f__Pasteurellaceae|g__Haemophilus	D30	3.69472	9.06013e-05	9.06013e-05
marker88	p__Firmicutes|c__Clostridia|o__Clostridiales|f__Lachnospiraceae|g__Blautia|s__Blautia_hansenii (g__Blautia)	D30	3.6738	0.000435884	0.000435884
marker89	p__Firmicutes|c__Bacilli|o__Lactobacillales|f__Streptococcaceae|g__Streptococcus|s__Streptococcus_sp. FDAARGOS_192 (g__Streptococcus)	D30	3.59728	1.01293e-05	1.01293e-05
marker90	p__Proteobacteria|c__Gammaproteobacteria|o__Enterobacterales|f__Enterobacteriaceae|g__Enterobacter|s__Enterobacter_asburiae (g__Enterobacter)	D30	3.54479	7.21469e-05	7.21469e-05
marker91	p__Proteobacteria|c__Gammaproteobacteria|o__Enterobacterales|f__Enterobacteriaceae|g__Klebsiella|s__Klebsiella_quasipneumoniae (g__Klebsiella)	D30	3.53993	8.73675e-06	8.73675e-06
marker92	p__Proteobacteria|c__Gammaproteobacteria|o__Enterobacterales|f__Enterobacteriaceae|g__Klebsiella|s__Klebsiella_michiganensis (g__Klebsiella)	D30	3.49439	0.000338625	0.000338625
marker93	p__Proteobacteria|c__Gammaproteobacteria|o__Enterobacterales|f__Enterobacteriaceae|g__Raoultella|s__Raoultella_planticola (g__Raoultella)	D30	3.48669	0.000176261	0.000176261
marker94	p__Firmicutes|c__Bacilli|o__Lactobacillales|f__Lactobacillaceae|g__Lactobacillus|s__Lactobacillus_rhamnosus (g__Lactobacillus)	D30	3.37604	0.00296771	0.00296771
marker95	p__Firmicutes|c__Clostridia|o__Clostridiales|f__Lachnospiraceae|g__Lachnoclostridium	D30	3.29041	0.00122007	0.00122007
marker96	p__Firmicutes|c__Negativicutes|o__Veillonellales|f__Veillonellaceae|g__Veillonella|s__Veillonella_rodentium (g__Veillonella)	D30	3.26988	6.20148e-06	6.20148e-06
marker97	p__Firmicutes|c__Clostridia|o__Clostridiales|f__Eubacteriaceae	D30	3.25127	8.97089e-05	8.97089e-05
marker98	p__Firmicutes|c__Clostridia|o__Clostridiales|f__Eubacteriaceae|g__Eubacterium	D30	3.24889	0.000186668	0.000186668
marker99	p__Firmicutes|c__Clostridia|o__Clostridiales|f__Eubacteriaceae|g__Eubacterium|s__Eubacterium_limosum (g__Eubacterium)	D30	3.18909	0.00429061	0.00429061
marker100	p__Bacteroidetes|c__Flavobacteriia	D30	3.1752	0.00267184	0.00267184
marker101	p__Bacteroidetes|c__Flavobacteriia|o__Flavobacteriales	D30	3.1752	0.00267184	0.00267184
marker102	p__Bacteroidetes|c__Flavobacteriia|o__Flavobacteriales|f__Flavobacteriaceae	D30	3.17458	0.00282089	0.00282089
marker103	p__Proteobacteria|c__Gammaproteobacteria|o__Enterobacterales|f__Yersiniaceae	D30	3.14485	9.97155e-06	9.97155e-06
marker104	p__Firmicutes|c__Clostridia|o__Clostridiales|f__Lachnospiraceae|g__Lachnospiraceae_Unmatched_Genus	D30	3.14465	0.000644597	0.000644597
marker105	p__Firmicutes|c__Bacilli|o__Lactobacillales|f__Streptococcaceae|g__Streptococcus|s__Streptococcus_gordonii (g__Streptococcus)	D30	3.12614	7.93434e-05	7.93434e-05
marker106	p__Firmicutes|c__Bacilli|o__Lactobacillales|f__Enterococcaceae	D30	3.11314	3.53708e-05	3.53708e-05
marker107	p__Actinobacteria|c__Actinobacteria|o__Propionibacteriales|f__Propionibacteriaceae|g__Cutibacterium|s__Cutibacterium_avidum (g__Cutibacterium)	D30	3.11134	0.00847828	0.00847828
marker108	p__Proteobacteria|c__Gammaproteobacteria|o__Enterobacterales|f__Pectobacteriaceae	D30	3.11059	9.72311e-06	9.72311e-06
marker109	p__Firmicutes|c__Bacilli|o__Lactobacillales|f__Enterococcaceae|g__Enterococcus	D30	3.10722	4.87606e-05	4.87606e-05
marker110	p__Proteobacteria|c__Gammaproteobacteria|o__Enterobacterales|f__Enterobacteriaceae|g__Klebsiella|s__Klebsiella_quasivariicola (g__Klebsiella)	D30	3.09604	0.000317143	0.000317143
marker111	p__Proteobacteria|c__Gammaproteobacteria|o__Enterobacterales|f__Enterobacteriaceae|g__Enterobacter|s__Enterobacter_sp. Crenshaw (g__Enterobacter)	D30	3.07854	0.00845351	0.00845351
marker112	p__Firmicutes|c__Bacilli|o__Lactobacillales|f__Enterococcaceae|g__Enterococcus|s__Enterococcus_faecalis (g__Enterococcus)	D30	3.07003	0.00047423	0.00047423
marker113	p__Firmicutes|c__Bacilli|o__Lactobacillales|f__Streptococcaceae|g__Streptococcus|s__Streptococcus_mitis (g__Streptococcus)	D30	3.06068	2.90107e-05	2.90107e-05
marker114	p__Proteobacteria|c__Gammaproteobacteria|o__Enterobacterales|f__Enterobacteriaceae|g__Enterobacteriaceae_Unmatched_Genus	D30	3.04403	9.55026e-06	9.55026e-06
marker115	p__Firmicutes|c__Bacilli|o__Lactobacillales|f__Streptococcaceae|g__Streptococcus|s__Streptococcus_infantarius (g__Streptococcus)	D30	3.02406	8.41643e-06	8.41643e-06
marker116	p__Proteobacteria|c__Gammaproteobacteria|o__Enterobacterales|f__Enterobacteriaceae|g__Enterobacter|s__Enterobacter_cloacae complex sp. (g__Enterobacter)	D30	3.00688	7.54871e-05	7.54871e-05
marker117	p__Proteobacteria|c__Gammaproteobacteria|o__Enterobacterales|f__Yersiniaceae|g__Serratia	D30	3.00241	1.38468e-05	1.38468e-05
