# Supplementary material for: Longitudinal and Comparative Analysis of Gut Microbiota of Tunisian Newborns According to Delivery Mode
Source: Front Microbiol. 2022 Apr 25;13:780568. doi: 10.3389/fmicb.2022.780568 (PMC9083410; doi:10.3389/fmicb.2022.780568)
Supplement: Supplementary file 8 [file Table_4.xlsx]

## Sheet: Phylum_level
Day	Delivery.mode	Phylum	abundance
Day 0	ECS	Actinobacteria	1.1858326
Day 0	VD	Actinobacteria	1.0223390
Day 0	ECS	Bacteroidetes	0.0000000
Day 0	VD	Bacteroidetes	0.1306102
Day 0	ECS	Firmicutes	0.1646232
Day 0	VD	Firmicutes	0.1608218
Day 0	ECS	Proteobacteria	3.6570155
Day 0	VD	Proteobacteria	3.7823203
Day 15	ECS	Actinobacteria	1.2254378
Day 15	VD	Actinobacteria	1.7860678
Day 15	ECS	Bacteroidetes	0.0000000
Day 15	VD	Bacteroidetes	0.3764127
Day 15	ECS	Firmicutes	0.2864747
Day 15	VD	Firmicutes	0.1818068
Day 15	ECS	Proteobacteria	3.2190612
Day 15	VD	Proteobacteria	2.4850281
Day 30	ECS	Actinobacteria	1.7251218
Day 30	VD	Actinobacteria	2.8180493
Day 30	ECS	Bacteroidetes	0.0000000
Day 30	VD	Bacteroidetes	1.2160842
Day 30	ECS	Firmicutes	0.4856417
Day 30	VD	Firmicutes	0.1799813
Day 30	ECS	Proteobacteria	2.5222851
Day 30	VD	Proteobacteria	1.4990792

## Sheet: GENUS_LEVEL
Day	Delivery.mode	Genus	abundance
Day 0	ECS	P_Actinobacteria;G_Collinsella	0.00000000
Day 0	VD	P_Actinobacteria;G_Collinsella	0.00000000
Day 15	ECS	P_Actinobacteria;G_Collinsella	0.00000000
Day 15	VD	P_Actinobacteria;G_Collinsella	0.00000000
Day 15	ECS	P_Actinobacteria;G_Cutibacterium	0.00000000
Day 15	VD	P_Actinobacteria;G_Cutibacterium	0.00000000
Day 30	ECS	P_Actinobacteria;G_Cutibacterium	0.00000000
Day 30	VD	P_Actinobacteria;G_Cutibacterium	0.00000000
Day 0	ECS	P_Actinobacteria;G_Eggerthella	0.00000000
Day 0	VD	P_Actinobacteria;G_Eggerthella	0.00000000
Day 15	ECS	P_Actinobacteria;G_Eggerthella	0.00000000
Day 15	VD	P_Actinobacteria;G_Eggerthella	0.00000000
Day 30	VD	P_Actinobacteria;G_Eggerthella	0.00000000
Day 0	ECS	P_Actinobacteria;G_Gardnerella	0.00000000
Day 15	ECS	P_Actinobacteria;G_Gardnerella	0.00000000
Day 15	VD	P_Actinobacteria;G_Gardnerella	0.00000000
Day 30	ECS	P_Actinobacteria;G_Gardnerella	0.00000000
Day 30	VD	P_Actinobacteria;G_Gardnerella	0.00000000
Day 0	VD	P_Actinobacteria;G_Micrococcus	0.00000000
Day 15	ECS	P_Actinobacteria;G_Micrococcus	0.00000000
Day 15	VD	P_Actinobacteria;G_Micrococcus	0.00000000
Day 30	ECS	P_Actinobacteria;G_Micrococcus	0.00000000
Day 30	VD	P_Actinobacteria;G_Micrococcus	0.00000000
Day 0	VD	P_Actinobacteria;G_Rubrobacter	0.00000000
Day 15	ECS	P_Actinobacteria;G_Rubrobacter	0.00000000
Day 15	VD	P_Actinobacteria;G_Rubrobacter	0.00000000
Day 30	ECS	P_Actinobacteria;G_Rubrobacter	0.00000000
Day 30	VD	P_Actinobacteria;G_Rubrobacter	0.00000000
Day 0	ECS	P_Bacteroidetes;G_Bacteroides	0.00000000
Day 15	ECS	P_Bacteroidetes;G_Bacteroides	0.00000000
Day 30	ECS	P_Bacteroidetes;G_Bacteroides	0.00000000
Day 0	ECS	P_Firmicutes;G_Acidaminococcus	0.00000000
Day 0	VD	P_Firmicutes;G_Acidaminococcus	0.00000000
Day 15	ECS	P_Firmicutes;G_Acidaminococcus	0.00000000
Day 15	VD	P_Firmicutes;G_Acidaminococcus	0.00000000
Day 30	ECS	P_Firmicutes;G_Acidaminococcus	0.00000000
Day 0	ECS	P_Firmicutes;G_Anoxybacillus	0.00000000
Day 15	ECS	P_Firmicutes;G_Anoxybacillus	0.00000000
Day 15	VD	P_Firmicutes;G_Anoxybacillus	0.00000000
Day 30	ECS	P_Firmicutes;G_Anoxybacillus	0.00000000
Day 30	VD	P_Firmicutes;G_Anoxybacillus	0.00000000
Day 0	ECS	P_Firmicutes;G_Blautia	0.00000000
Day 0	VD	P_Firmicutes;G_Blautia	0.00000000
Day 15	ECS	P_Firmicutes;G_Blautia	0.00000000
Day 15	VD	P_Firmicutes;G_Blautia	0.00000000
Day 30	VD	P_Firmicutes;G_Blautia	0.00000000
Day 0	ECS	P_Firmicutes;G_Clostridium	0.00000000
Day 0	VD	P_Firmicutes;G_Clostridium	0.00000000
Day 15	VD	P_Firmicutes;G_Clostridium	0.00000000
Day 30	VD	P_Firmicutes;G_Clostridium	0.00000000
Day 0	ECS	P_Firmicutes;G_Lactobacillus	0.00000000
Day 15	ECS	P_Firmicutes;G_Lactobacillus	0.00000000
Day 30	ECS	P_Firmicutes;G_Lactobacillus	0.00000000
Day 0	ECS	P_Firmicutes;G_Negativicoccus	0.00000000
Day 0	VD	P_Firmicutes;G_Negativicoccus	0.00000000
Day 15	ECS	P_Firmicutes;G_Negativicoccus	0.00000000
Day 30	ECS	P_Firmicutes;G_Negativicoccus	0.00000000
Day 30	VD	P_Firmicutes;G_Negativicoccus	0.00000000
Day 15	ECS	P_Firmicutes;G_Staphylococcus	0.00000000
Day 15	VD	P_Firmicutes;G_Staphylococcus	0.00000000
Day 30	ECS	P_Firmicutes;G_Staphylococcus	0.00000000
Day 30	VD	P_Firmicutes;G_Staphylococcus	0.00000000
Day 15	VD	P_Firmicutes;G_Streptococcus	0.00000000
Day 0	ECS	P_Firmicutes;G_Veillonella	0.00000000
Day 15	ECS	P_Firmicutes;G_Veillonella	0.00000000
Day 15	VD	P_Firmicutes;G_Veillonella	0.00000000
Day 15	ECS	P_Proteobacteria;G_Acinetobacter	0.00000000
Day 15	VD	P_Proteobacteria;G_Acinetobacter	0.00000000
Day 30	ECS	P_Proteobacteria;G_Acinetobacter	0.00000000
Day 30	VD	P_Proteobacteria;G_Acinetobacter	0.00000000
Day 0	VD	P_Proteobacteria;G_Citrobacter	0.00000000
Day 15	ECS	P_Proteobacteria;G_Citrobacter	0.00000000
Day 15	VD	P_Proteobacteria;G_Citrobacter	0.00000000
Day 30	VD	P_Proteobacteria;G_Citrobacter	0.00000000
Day 0	VD	P_Proteobacteria;G_Cupriavidus	0.00000000
Day 15	ECS	P_Proteobacteria;G_Cupriavidus	0.00000000
Day 15	VD	P_Proteobacteria;G_Cupriavidus	0.00000000
Day 30	ECS	P_Proteobacteria;G_Cupriavidus	0.00000000
Day 30	VD	P_Proteobacteria;G_Cupriavidus	0.00000000
Day 15	ECS	P_Proteobacteria;G_Delftia	0.00000000
Day 15	VD	P_Proteobacteria;G_Delftia	0.00000000
Day 30	ECS	P_Proteobacteria;G_Delftia	0.00000000
Day 30	VD	P_Proteobacteria;G_Delftia	0.00000000
Day 0	ECS	P_Proteobacteria;G_Enterobacter	0.00000000
Day 0	VD	P_Proteobacteria;G_Enterobacter	0.00000000
Day 15	VD	P_Proteobacteria;G_Enterobacter	0.00000000
Day 0	ECS	P_Proteobacteria;G_Haemophilus	0.00000000
Day 0	VD	P_Proteobacteria;G_Haemophilus	0.00000000
Day 15	VD	P_Proteobacteria;G_Haemophilus	0.00000000
Day 30	ECS	P_Proteobacteria;G_Haemophilus	0.00000000
Day 30	VD	P_Proteobacteria;G_Haemophilus	0.00000000
Day 0	VD	P_Proteobacteria;G_Halomonas	0.00000000
Day 15	ECS	P_Proteobacteria;G_Halomonas	0.00000000
Day 15	VD	P_Proteobacteria;G_Halomonas	0.00000000
Day 30	ECS	P_Proteobacteria;G_Halomonas	0.00000000
Day 30	VD	P_Proteobacteria;G_Halomonas	0.00000000
Day 15	ECS	P_Proteobacteria;G_Methylobacterium	0.00000000
Day 15	VD	P_Proteobacteria;G_Methylobacterium	0.00000000
Day 30	ECS	P_Proteobacteria;G_Methylobacterium	0.00000000
Day 30	VD	P_Proteobacteria;G_Methylobacterium	0.00000000
Day 15	ECS	P_Proteobacteria;G_Methylorubrum	0.00000000
Day 15	VD	P_Proteobacteria;G_Methylorubrum	0.00000000
Day 30	ECS	P_Proteobacteria;G_Methylorubrum	0.00000000
Day 30	VD	P_Proteobacteria;G_Methylorubrum	0.00000000
Day 0	VD	P_Proteobacteria;G_Paracoccus	0.00000000
Day 15	ECS	P_Proteobacteria;G_Paracoccus	0.00000000
Day 15	VD	P_Proteobacteria;G_Paracoccus	0.00000000
Day 30	ECS	P_Proteobacteria;G_Paracoccus	0.00000000
Day 30	VD	P_Proteobacteria;G_Paracoccus	0.00000000
Day 15	ECS	P_Proteobacteria;G_Pseudomonas	0.00000000
Day 15	VD	P_Proteobacteria;G_Pseudomonas	0.00000000
Day 30	ECS	P_Proteobacteria;G_Pseudomonas	0.00000000
Day 30	VD	P_Proteobacteria;G_Pseudomonas	0.00000000
Day 0	VD	P_Proteobacteria;G_Raoultella	0.00000000
Day 15	VD	P_Proteobacteria;G_Raoultella	0.00000000
Day 30	VD	P_Proteobacteria;G_Raoultella	0.00000000
Day 15	ECS	P_Proteobacteria;G_Sphingomonas	0.00000000
Day 15	VD	P_Proteobacteria;G_Sphingomonas	0.00000000
Day 30	ECS	P_Proteobacteria;G_Sphingomonas	0.00000000
Day 30	VD	P_Proteobacteria;G_Sphingomonas	0.00000000
Day 15	ECS	P_Proteobacteria;G_Stenotrophomonas	0.00000000
Day 15	VD	P_Proteobacteria;G_Stenotrophomonas	0.00000000
Day 30	ECS	P_Proteobacteria;G_Stenotrophomonas	0.00000000
Day 30	VD	P_Proteobacteria;G_Stenotrophomonas	0.00000000
Day 30	VD	P_Firmicutes;G_Lactobacillus	0.02009145
Day 0	ECS	P_Proteobacteria;G_Raoultella	0.02141813
Day 15	VD	P_Firmicutes;G_Lactobacillus	0.02146962
Day 0	VD	P_Firmicutes;G_Anoxybacillus	0.02309469
Day 15	ECS	P_Proteobacteria;G_Haemophilus	0.02575448
Day 30	VD	P_Firmicutes;G_Acidaminococcus	0.02738438
Day 0	ECS	P_Proteobacteria;G_Methylobacterium	0.02816092
Day 0	VD	P_Firmicutes;G_Veillonella	0.02838605
Day 30	ECS	P_Firmicutes;G_Blautia	0.03018284
Day 0	VD	P_Firmicutes;G_Lactobacillus	0.03081914
Day 30	VD	P_Proteobacteria;G_Enterobacter	0.03266864
Day 0	ECS	P_Proteobacteria;G_Paracoccus	0.03326810
Day 30	ECS	P_Actinobacteria;G_Collinsella	0.03392764
Day 0	VD	P_Firmicutes;G_Staphylococcus	0.03695150
Day 0	VD	P_Firmicutes;G_Streptococcus	0.04157044
Day 0	ECS	P_Actinobacteria;G_Micrococcus	0.04892368
Day 0	ECS	P_Actinobacteria;G_Rubrobacter	0.04892368
Day 0	ECS	P_Proteobacteria;G_Cupriavidus	0.04905852
Day 30	ECS	P_Proteobacteria;G_Enterobacter	0.04972893
Day 0	ECS	P_Proteobacteria;G_Sphingomonas	0.05244253
Day 0	ECS	P_Proteobacteria;G_Methylorubrum	0.05775862
Day 0	ECS	P_Proteobacteria;G_Citrobacter	0.05981769
Day 0	ECS	P_Firmicutes;G_Staphylococcus	0.06066536
Day 30	VD	P_Firmicutes;G_Veillonella	0.06131613
Day 0	VD	P_Actinobacteria;G_Gardnerella	0.06522782
Day 30	ECS	P_Firmicutes;G_Clostridium	0.06966498
Day 30	VD	P_Firmicutes;G_Streptococcus	0.07118938
Day 0	ECS	P_Proteobacteria;G_Acinetobacter	0.07212409
Day 30	ECS	P_Firmicutes;G_Streptococcus	0.07862703
Day 30	ECS	P_Actinobacteria;G_Eggerthella	0.09153416
Day 0	VD	P_Proteobacteria;G_Methylobacterium	0.09976019
Day 0	ECS	P_Firmicutes;G_Streptococcus	0.10395781
Day 0	VD	P_Actinobacteria;G_Cutibacterium	0.13010692
Day 0	VD	P_Bacteroidetes;G_Bacteroides	0.13061017
Day 15	ECS	P_Firmicutes;G_Clostridium	0.14022022
Day 0	ECS	P_Proteobacteria;G_Escherichia	0.14291162
Day 15	ECS	P_Firmicutes;G_Streptococcus	0.14625452
Day 30	ECS	P_Proteobacteria;G_Citrobacter	0.15585730
Day 0	VD	P_Proteobacteria;G_Sphingomonas	0.16009412
Day 15	VD	P_Firmicutes;G_Negativicoccus	0.16033721
Day 30	ECS	P_Proteobacteria;G_Raoultella	0.22929616
Day 0	ECS	P_Proteobacteria;G_Halomonas	0.23772484
Day 0	VD	P_Proteobacteria;G_Stenotrophomonas	0.26061829
Day 30	ECS	P_Firmicutes;G_Veillonella	0.30716688
Day 30	VD	P_Actinobacteria;G_Collinsella	0.33528790
Day 15	ECS	P_Proteobacteria;G_Enterobacter	0.33925496
Day 15	VD	P_Bacteroidetes;G_Bacteroides	0.37641273
Day 0	VD	P_Proteobacteria;G_Pseudomonas	0.38062007
Day 0	ECS	P_Actinobacteria;G_Cutibacterium	0.39850333
Day 0	VD	P_Proteobacteria;G_Delftia	0.41639438
Day 0	VD	P_Proteobacteria;G_Acinetobacter	0.45464029
Day 0	ECS	P_Proteobacteria;G_Pseudomonas	0.46178829
Day 0	VD	P_Proteobacteria;G_Methylorubrum	0.47627700
Day 0	VD	P_Proteobacteria;G_Klebsiella	0.61671210
Day 0	ECS	P_Actinobacteria;G_Bifidobacterium	0.68948188
Day 30	VD	P_Proteobacteria;G_Escherichia	0.71072274
Day 30	ECS	P_Proteobacteria;G_Klebsiella	0.71988237
Day 0	ECS	P_Proteobacteria;G_Stenotrophomonas	0.73485644
Day 30	VD	P_Proteobacteria;G_Klebsiella	0.75568785
Day 0	ECS	P_Proteobacteria;G_Delftia	0.80795698
Day 0	VD	P_Actinobacteria;G_Bifidobacterium	0.82700428
Day 0	ECS	P_Proteobacteria;G_Klebsiella	0.89772873
Day 0	VD	P_Proteobacteria;G_Escherichia	0.91720385
Day 15	ECS	P_Proteobacteria;G_Escherichia	0.92692350
Day 15	ECS	P_Proteobacteria;G_Klebsiella	0.95289990
Day 15	ECS	P_Proteobacteria;G_Raoultella	0.97422836
Day 15	VD	P_Proteobacteria;G_Klebsiella	0.98732179
Day 30	VD	P_Bacteroidetes;G_Bacteroides	1.21608419
Day 15	ECS	P_Actinobacteria;G_Bifidobacterium	1.22543781
Day 30	ECS	P_Proteobacteria;G_Escherichia	1.36752030
Day 15	VD	P_Proteobacteria;G_Escherichia	1.49770633
Day 30	ECS	P_Actinobacteria;G_Bifidobacterium	1.59966005
Day 15	VD	P_Actinobacteria;G_Bifidobacterium	1.78606785
Day 30	VD	P_Actinobacteria;G_Bifidobacterium	2.48276141
